# Supplementary material for: Insights into Bioactive Molecules in Rhododendron tomentosum: From Metabolomics to Biological Applications
Source: Biomolecules. 2026 Jan 8;16(1):110. doi: 10.3390/biom16010110 (PMC12839003; doi:10.3390/biom16010110)
Supplement: Supplementary file 1 [file biomolecules-16-00110-s001.zip]

Archive with 1 entries (1 files):
- biomolecules-4039022-supplementary.pdf
